# Supplementary material for: Residual insomnia in major depressive disorder: a systematic review
Source: Front Psychiatry. 2023 Jun 16;14:1190415. doi: 10.3389/fpsyt.2023.1190415 (PMC10312086; doi:10.3389/fpsyt.2023.1190415)
Supplement: Supplementary file 1 [file Data_Sheet_1.ZIP]

Archive with 6 entries (6 files):
- Raw_PubMed_Results-kopia.txt
- __MACOSX/._Raw_PubMed_Results-kopia.txt
- PRISMA_2020_checklist_ResidualInsomnia.docx
- __MACOSX/._PRISMA_2020_checklist_ResidualInsomnia.docx
- raw_web_of_science_results-kopia.html
- __MACOSX/._raw_web_of_science_results-kopia.html
