# Supplementary material for: Residual insomnia in major depressive disorder: a systematic review
Source: Front Psychiatry. 2023 Jun 16;14:1190415. doi: 10.3389/fpsyt.2023.1190415 (PMC10312086; doi:10.3389/fpsyt.2023.1190415)
Supplement: Supplementary file 1 [file Data_Sheet_1.ZIP › Raw_PubMed_Results-kopia.txt]

1: Wichniak A, Wierzbicka A, Walęcka M, Jernajczyk W. Effects of Antidepressants
on Sleep. Curr Psychiatry Rep. 2017 Aug 9;19(9):63. doi:
10.1007/s11920-017-0816-4. PMID: 28791566; PMCID: PMC5548844.

2: Inada K, Enomoto M, Yamato K, Marumoto T, Takeshima M, Mishima K. Effect of
residual insomnia and use of hypnotics on relapse of depression: a retrospective
cohort study using a health insurance claims database. J Affect Disord. 2021 Feb
15;281:539-546. doi: 10.1016/j.jad.2020.12.040. Epub 2020 Dec 15. PMID:
33401142.

3: Schroeck JL, Ford J, Conway EL, Kurtzhalts KE, Gee ME, Vollmer KA,
Mergenhagen KA. Review of Safety and Efficacy of Sleep Medicines in Older
Adults. Clin Ther. 2016 Nov;38(11):2340-2372. doi:
10.1016/j.clinthera.2016.09.010. Epub 2016 Oct 15. PMID: 27751669.

4: Victor R, Garg S, Gupta R. Insomnia and depression: How much is the overlap?
Indian J Psychiatry. 2019 Nov-Dec;61(6):623-629. doi:
10.4103/psychiatry.IndianJPsychiatry_461_18. PMID: 31896870; PMCID: PMC6862973.

5: Taquet M, Luciano S, Geddes JR, Harrison PJ. Bidirectional associations
between COVID-19 and psychiatric disorder: retrospective cohort studies of
62 354 COVID-19 cases in the USA. Lancet Psychiatry. 2021 Feb;8(2):130-140. doi:
10.1016/S2215-0366(20)30462-4. Epub 2020 Nov 9. Erratum in: Lancet Psychiatry.
2021 Jan;8(1):e1. PMID: 33181098; PMCID: PMC7820108.

6: Han Q, Zheng B, Daines L, Sheikh A. Long-Term Sequelae of COVID-19: A
Systematic Review and Meta-Analysis of One-Year Follow-Up Studies on Post-COVID
Symptoms. Pathogens. 2022 Feb 19;11(2):269. doi: 10.3390/pathogens11020269.
PMID: 35215212; PMCID: PMC8875269.

7: Sakakibara R, Ito T, Yamamoto T, Uchiyama T, Yamanishi T, Kishi M, Tsuyusaki
Y, Tateno F, Katsuragawa S, Kuroki N. Depression, Anxiety and the Bladder. Low
Urin Tract Symptoms. 2013 Sep;5(3):109-20. doi: 10.1111/luts.12018. Epub 2013
Mar 31. PMID: 26663445.

8: Mirchandaney R, Barete R, Asarnow LD. Moderators of Cognitive Behavioral
Treatment for Insomnia on Depression and Anxiety Outcomes. Curr Psychiatry Rep.
2022 Feb;24(2):121-128. doi: 10.1007/s11920-022-01326-3. Epub 2022 Jan 21. PMID:
35061137; PMCID: PMC8948126.

9: Pede VB, Jaiswal SV, Sawant VA. Study of prodromal and residual symptoms of
depression. Ind Psychiatry J. 2017 Jul-Dec;26(2):121-127. doi:
10.4103/ipj.ipj_19_18. PMID: 30089957; PMCID: PMC6058442.

10: MacDonald E, Horton J. Bupropion for Major Depressive Disorder or Persistent
Depressive Disorder (Dysthymia) [Internet]. Ottawa (ON): Canadian Agency for
Drugs and Technologies in Health; 2021 Apr. PMID: 34260168.

11: Zhao FY, Kennedy GA, Spencer SJ, Conduit R, Zhang WJ, Fu QQ, Zheng Z. The
Role of Acupuncture in the Management of Insomnia as a Major or Residual Symptom
Among Patients With Active or Previous Depression: A Systematic Review and Meta-
Analysis. Front Psychiatry. 2022 Apr 15;13:863134. doi:
10.3389/fpsyt.2022.863134. PMID: 35492706; PMCID: PMC9051249.

12: Yang Q, Borges MC, Sanderson E, Magnus MC, Kilpi F, Collings PJ, Soares AL,
West J, Magnus P, Wright J, Håberg SE, Tilling K, Lawlor DA. Associations
between insomnia and pregnancy and perinatal outcomes: Evidence from mendelian
randomization and multivariable regression analyses. PLoS Med. 2022 Sep
6;19(9):e1004090. doi: 10.1371/journal.pmed.1004090. PMID: 36067251; PMCID:
PMC9488815.

13: Fava M. Daytime sleepiness and insomnia as correlates of depression. J Clin
Psychiatry. 2004;65 Suppl 16:27-32. PMID: 15575802.

14: López CM, Lancaster CL, Wilkerson A, Gros DF, Ruggiero KJ, Acierno R.
Residual Insomnia and Nightmares Postintervention Symptom Reduction Among
Veterans Receiving Treatment for Comorbid PTSD and Depressive Symptoms. Behav
Ther. 2019 Sep;50(5):910-923. doi: 10.1016/j.beth.2019.01.006. Epub 2019 Feb 1.
PMID: 31422847.

15: Berk M. Sleep and depression - theory and practice. Aust Fam Physician. 2009
May;38(5):302-4. PMID: 19458799.

16: Yamato K, Inada K, Enomoto M, Marumoto T, Takeshima M, Mishima K. Patterns
of hypnotic prescribing for residual insomnia and recurrence of major depressive
disorder: a retrospective cohort study using a Japanese health insurance claims
database. BMC Psychiatry. 2021 Jan 13;21(1):40. doi: 10.1186/s12888-021-03046-z.
PMID: 33441086; PMCID: PMC7807418.

17: Romera I, Pérez V, Ciudad A, Caballero L, Roca M, Polavieja P, Gilaberte I.
Residual symptoms and functioning in depression, does the type of residual
symptom matter? A post-hoc analysis. BMC Psychiatry. 2013 Feb 11;13:51. doi:
10.1186/1471-244X-13-51. PMID: 23398902; PMCID: PMC3575400.

18: Greer TL, Kurian BT, Trivedi MH. Defining and measuring functional recovery
from depression. CNS Drugs. 2010 Apr;24(4):267-84. doi:
10.2165/11530230-000000000-00000. PMID: 20297853.

19: Sakakibara R, Katsuragawa S. Voiding and storage symptoms in
depression/anxiety. Auton Neurosci. 2022 Jan;237:102927. doi:
10.1016/j.autneu.2021.102927. Epub 2021 Dec 15. PMID: 34923228.

20: Ji X, Ivers H, Savard J, LeBlanc M, Morin CM. Residual symptoms after
natural remission of insomnia: associations with relapse over 4 years. Sleep.
2019 Aug 1;42(8):zsz122. doi: 10.1093/sleep/zsz122. PMID: 31192349; PMCID:
PMC6685320.

21: Sun X, Liu B, Liu S, Wu DJH, Wang J, Qian Y, Ye D, Mao Y. Sleep disturbance
and psychiatric disorders: a bidirectional Mendelian randomisation study.
Epidemiol Psychiatr Sci. 2022 Apr 25;31:e26. doi: 10.1017/S2045796021000810.
PMID: 35465862; PMCID: PMC9069588.

22: Dombrovski AY, Mulsant BH, Houck PR, Mazumdar S, Lenze EJ, Andreescu C,
Cyranowski JM, Reynolds CF 3rd. Residual symptoms and recurrence during
maintenance treatment of late-life depression. J Affect Disord. 2007
Nov;103(1-3):77-82. doi: 10.1016/j.jad.2007.01.020. Epub 2007 Feb 26. PMID:
17321595; PMCID: PMC2680091.

23: Tanev KS, Lynch EA, Blackburn AM, Terry D, Goetter EM, Wright EC, Gupta C,
Stasko CE, Spencer T. Associations between residual hyperarousal and insomnia
symptoms in veterans following a 2-week intensive outpatient program for
posttraumatic stress disorder. J Trauma Stress. 2022 Apr;35(2):461-472. doi:
10.1002/jts.22758. Epub 2021 Nov 22. PMID: 34811818.

24: Dobkin RD, Menza M, Bienfait KL, Gara M, Marin H, Mark MH, Dicke A, Friedman
J. Depression in Parkinson's disease: symptom improvement and residual symptoms
after acute pharmacologic management. Am J Geriatr Psychiatry. 2011
Mar;19(3):222-9. doi: 10.1097/JGP.0b013e3181e448f7. PMID: 20808132; PMCID:
PMC3010522.

25: Caruso D, Meyrel M, Krane-Gartiser K, Benard V, Benizri C, Brochard H,
Geoffroy PA, Gross G, Maruani J, Prunas C, Yeim S, Palagini L, Dell'Osso L,
Leboyer M, Bellivier F, Etain B. Eveningness and poor sleep quality contribute
to depressive residual symptoms and behavioral inhibition in patients with
bipolar disorder. Chronobiol Int. 2020 Jan;37(1):101-110. doi:
10.1080/07420528.2019.1685533. Epub 2019 Nov 5. PMID: 31690130.

26: Culpepper L. Secondary insomnia in the primary care setting: review of
diagnosis, treatment, and management. Curr Med Res Opin. 2006 Jul;22(7):1257-68.
doi: 10.1185/030079906X112589. PMID: 16834824.

27: Zhou F, Guo Y, Wang Z, Liu S, Xu H. Assessing the causal associations of
insomnia with depressive symptoms and subjective well-being: a bidirectional
Mendelian randomization study. Sleep Med. 2021 Nov;87:85-91. doi:
10.1016/j.sleep.2021.08.025. Epub 2021 Sep 2. PMID: 34544013.

28: Baron KG, Corden M, Jin L, Mohr DC. Impact of psychotherapy on insomnia
symptoms in patients with depression and multiple sclerosis. J Behav Med. 2011
Apr;34(2):92-101. doi: 10.1007/s10865-010-9288-2. Epub 2010 Aug 31. PMID:
20809354; PMCID: PMC3520065.

29: Dørheim SK, Bjorvatn B, Eberhard-Gran M. Can insomnia in pregnancy predict
postpartum depression? A longitudinal, population-based study. PLoS One. 2014
Apr 14;9(4):e94674. doi: 10.1371/journal.pone.0094674. PMID: 24732691; PMCID:
PMC3986207.

30: Carney CE, Harris AL, Friedman J, Segal ZV. Residual sleep beliefs and sleep
disturbance following Cognitive Behavioral Therapy for major depression. Depress
Anxiety. 2011 Jun;28(6):464-70. doi: 10.1002/da.20811. Epub 2011 Mar 11. PMID:
21400641.

31: Watanabe N, Furukawa TA, Shimodera S, Morokuma I, Katsuki F, Fujita H,
Sasaki M, Kawamura C, Perlis ML. Brief behavioral therapy for refractory
insomnia in residual depression: an assessor-blind, randomized controlled trial.
J Clin Psychiatry. 2011 Dec;72(12):1651-8. doi: 10.4088/JCP.10m06130gry. Epub
2011 Mar 8. PMID: 21457679.

32: Olivan-Blázquez B, Rubio-Aranda E, García-Sanz O, Magallón-Botaya R.
Correlation between diagnosis of depression and symptoms present in primary care
patients. Actas Esp Psiquiatr. 2016 Mar-Apr;44(2):55-63. Epub 2016 Mar 1. PMID:
27099211.

33: Wagley JN, Rybarczyk B, Nay WT, Danish S, Lund HG. Effectiveness of
abbreviated CBT for insomnia in psychiatric outpatients: sleep and depression
outcomes. J Clin Psychol. 2013 Oct;69(10):1043-55. doi: 10.1002/jclp.21927. Epub
2012 Oct 26. PMID: 23109266.

34: Chung KF, Yeung WF, Yu YM, Yung KP, Zhang SP, Zhang ZJ, Wong MT, Lee WK,
Chan LW. Acupuncture for residual insomnia associated with major depressive
disorder: a placebo- and sham-controlled, subject- and assessor-blind,
randomized trial. J Clin Psychiatry. 2015 Jun;76(6):e752-60. doi:
10.4088/JCP.14m09124. PMID: 26132682.

35: Hiranyatheb T, Nakawiro D, Wongpakaran T, Wongpakaran N, Bookkamana P,
Pinyopornpanish M, Saisavoey N, Wannarit K, Satthapisit S, Tanchakvaranont S.
The impact of residual symptoms on relapse and quality of life among Thai
depressive patients. Neuropsychiatr Dis Treat. 2016 Dec 12;12:3175-3181. doi:
10.2147/NDT.S124277. PMID: 28003753; PMCID: PMC5161402.

36: Otto MW, Birk JL, Fitzgerald HE, Chauvin GV, Gold AK, Carl JR. Stage models
for major depression: Cognitive behavior therapy, mechanistic treatment targets,
and the prevention of stage transition. Clin Psychol Rev. 2022 Jul;95:102172.
doi: 10.1016/j.cpr.2022.102172. Epub 2022 May 23. PMID: 35688097; PMCID:
PMC9257701.

37: Collins KA, Eng GK, Tural Ü, Irvin MK, Iosifescu DV, Stern ER. Affective and
somatic symptom clusters in depression and their relationship to treatment
outcomes in the STAR*D sample. J Affect Disord. 2022 Mar 1;300:469-473. doi:
10.1016/j.jad.2021.12.046. Epub 2021 Dec 21. PMID: 34952119.

38: van Mill JG, Hoogendijk WJ, Vogelzangs N, van Dyck R, Penninx BW. Insomnia
and sleep duration in a large cohort of patients with major depressive disorder
and anxiety disorders. J Clin Psychiatry. 2010 Mar;71(3):239-46. doi:
10.4088/JCP.09m05218gry. PMID: 20331928.

39: Owen RT. Suvorexant: efficacy and safety profile of a dual orexin receptor
antagonist in treating insomnia. Drugs Today (Barc). 2016 Jan;52(1):29-40. doi:
10.1358/dot.2016.52.1.2439940. PMID: 26937493.

40: Rodríguez-Villar S, Rodríguez-García JL, Arévalo-Serrano J, Sánchez-Casado
M, Fletcher H. Clinical residual symptomatology and associated factors in
multiple organ failure survivors: A long-term mortgage. Rev Esp Anestesiol
Reanim. 2017 Dec;64(10):550-559. English, Spanish. doi:
10.1016/j.redar.2017.03.011. Epub 2017 May 23. PMID: 28549793.

41: Kong JT. Electroacupuncture in treating residual insomnia associated with
depression: lessons learned. J Clin Psychiatry. 2015 Jun;76(6):e818-9. doi:
10.4088/JCP.15com09782. PMID: 26132692.

42: MacFarlane J, Morin CM, Montplaisir J. Hypnotics in insomnia: the experience
of zolpidem. Clin Ther. 2014 Nov 1;36(11):1676-701. doi:
10.1016/j.clinthera.2014.09.017. Epub 2014 Nov 19. PMID: 25455931.

43: Yeung WF, Chung KF, Tso KC, Zhang SP, Zhang ZJ, Ho LM. Electroacupuncture
for residual insomnia associated with major depressive disorder: a randomized
controlled trial. Sleep. 2011 Jun 1;34(6):807-15. doi: 10.5665/SLEEP.1056. PMID:
21629370; PMCID: PMC3099500.

44: Ni J, Zhou W, Cen H, Chen G, Huang J, Yin K, Sui C. Evidence for causal
effects of sleep disturbances on risk for osteoarthritis: a univariable and
multivariable Mendelian randomization study. Osteoarthritis Cartilage. 2022
Mar;30(3):443-450. doi: 10.1016/j.joca.2021.11.021. Epub 2021 Dec 7. PMID:
34890811.

45: Parker G, Hadzi-Pavlovic D, Brodaty H, Austin MP, Mitchell P, Wilhelm K,
Hickie I. Sub-typing depression, II. Clinical distinction of psychotic
depression and non-psychotic melancholia. Psychol Med. 1995 Jul;25(4):825-32.
doi: 10.1017/s0033291700035078. PMID: 7480460.

46: Almén N. A Cognitive Behavioral Model Proposing That Clinical Burnout May
Maintain Itself. Int J Environ Res Public Health. 2021 Mar 26;18(7):3446. doi:
10.3390/ijerph18073446. PMID: 33810358; PMCID: PMC8037062.

47: Combs K, Smith PJ, Sherwood A, Hoffman B, Carney RM, Freedland K, Craighead
WE, Blumenthal JA. Impact of sleep complaints and depression outcomes among
participants in the standard medical intervention and long-term exercise study
of exercise and pharmacotherapy for depression. J Nerv Ment Dis. 2014
Feb;202(2):167-71. doi: 10.1097/NMD.0000000000000085. PMID: 24469530.

48: Iovieno N, van Nieuwenhuizen A, Clain A, Baer L, Nierenberg AA. Residual
symptoms after remission of major depressive disorder with fluoxetine and risk
of relapse. Depress Anxiety. 2011 Feb;28(2):137-44. doi: 10.1002/da.20768. Epub
2010 Dec 13. PMID: 21284066.

49: Taylor DJ, Walters HM, Vittengl JR, Krebaum S, Jarrett RB. Which depressive
symptoms remain after response to cognitive therapy of depression and predict
relapse and recurrence? J Affect Disord. 2010 Jun;123(1-3):181-7. doi:
10.1016/j.jad.2009.08.007. Epub 2009 Sep 5. PMID: 19733912; PMCID: PMC2860061.

50: Zayfert C, DeViva JC. Residual insomnia following cognitive behavioral
therapy for PTSD. J Trauma Stress. 2004 Feb;17(1):69-73. doi:
10.1023/B:JOTS.0000014679.31799.e7. PMID: 15027796.

51: Yang H, Sinicropi-Yao L, Chuzi S, Youn SJ, Clain A, Baer L, Chen Y, McGrath
PJ, Fava M, Papakostas GI. Residual sleep disturbance and risk of relapse during
the continuation/maintenance phase treatment of major depressive disorder with
the selective serotonin reuptake inhibitor fluoxetine. Ann Gen Psychiatry. 2010
Feb 26;9:10. doi: 10.1186/1744-859X-9-10. PMID: 20187924; PMCID: PMC2837657.

52: Snedecor SJ, Botteman MF, Schaefer K, Sarocco P, Barry N, Pickard AS.
Economic outcomes of eszopiclone treatment in insomnia and comorbid major
depressive disorder. J Ment Health Policy Econ. 2010 Mar;13(1):27-35. PMID:
20571180.

53: Ohayon MM, Roth T. Place of chronic insomnia in the course of depressive and
anxiety disorders. J Psychiatr Res. 2003 Jan-Feb;37(1):9-15. doi:
10.1016/s0022-3956(02)00052-3. PMID: 12482465.

54: Tao R, Emslie GJ, Mayes TL, Nakonezny PA, Kennard BD. Symptom improvement
and residual symptoms during acute antidepressant treatment in pediatric major
depressive disorder. J Child Adolesc Psychopharmacol. 2010 Oct;20(5):423-30.
doi: 10.1089/cap.2009.0116. PMID: 20973713; PMCID: PMC2982710.

55: Nierenberg AA, Husain MM, Trivedi MH, Fava M, Warden D, Wisniewski SR,
Miyahara S, Rush AJ. Residual symptoms after remission of major depressive
disorder with citalopram and risk of relapse: a STAR*D report. Psychol Med. 2010
Jan;40(1):41-50. doi: 10.1017/S0033291709006011. Epub 2009 May 22. PMID:
19460188; PMCID: PMC5886713.

56: Lam RW. Addressing circadian rhythm disturbances in depressed patients. J
Psychopharmacol. 2008 Sep;22(7 Suppl):13-8. doi: 10.1177/0269881108092591. PMID:
18753278.

57: Carney CE, Segal ZV, Edinger JD, Krystal AD. A comparison of rates of
residual insomnia symptoms following pharmacotherapy or cognitive-behavioral
therapy for major depressive disorder. J Clin Psychiatry. 2007 Feb;68(2):254-60.
doi: 10.4088/jcp.v68n0211. PMID: 17335324.

58: Kalmbach DA, Cheng P, Roth T, Swanson LM, Cuamatzi-Castelan A, Roth A, Drake
CL. Examining Patient Feedback and the Role of Cognitive Arousal in Treatment
Non-response to Digital Cognitive-behavioral Therapy for Insomnia during
Pregnancy. Behav Sleep Med. 2022 Mar-Apr;20(2):143-163. doi:
10.1080/15402002.2021.1895793. Epub 2021 Mar 15. PMID: 33719795; PMCID:
PMC8440671.

59: Nicholson AN. Transient insomnia and rapidly eliminated hypnotics. Sleep.
1986 Jun;9(2):317-23. doi: 10.1093/sleep/9.2.317. PMID: 3505731.

60: Parker G, Snowdon J, Parker K. Modelling late-life depression. Int J Geriatr
Psychiatry. 2003 Dec;18(12):1102-9. doi: 10.1002/gps.1020. PMID: 14677142.

61: Li S, Fong DYT, Xu Y, Wilkinson K, Shapiro C, Wong JYH. Measurement
properties of the simplified Chinese version of Nonrestorative Sleep Scale in
adolescents. Health Soc Care Community. 2021 Nov;29(6):e299-e307. doi:
10.1111/hsc.13354. Epub 2021 Mar 23. PMID: 33756024.

62: Watanabe N, Furukawa TA, Shimodera S, Katsuki F, Fujita H, Sasaki M, Sado M,
Perlis ML. Cost-effectiveness of cognitive behavioral therapy for insomnia
comorbid with depression: Analysis of a randomized controlled trial. Psychiatry
Clin Neurosci. 2015 Jun;69(6):335-43. doi: 10.1111/pcn.12237. Epub 2014 Oct 17.
PMID: 25205008.

63: Fava M. Pharmacological approaches to the treatment of residual symptoms. J
Psychopharmacol. 2006 May;20(3 Suppl):29-34. doi: 10.1177/1359786806064325.
PMID: 16644769.

64: Christensen KA, Forbush KT, Elliott BT, Jarmolowicz DP. A single-case
multiple baseline design for treating insomnia in eating disorders: The TIRED
study. Int J Eat Disord. 2021 Apr;54(4):652-659. doi: 10.1002/eat.23450. Epub
2020 Dec 18. PMID: 33336848; PMCID: PMC8428790.

65: Roth T. The relationship between psychiatric diseases and insomnia. Int J
Clin Pract Suppl. 2001 Jan;(116):3-8. PMID: 11219330.

66: Larsen SE, Fleming CJE, Resick PA. Residual symptoms following empirically
supported treatment for PTSD. Psychol Trauma. 2019 Feb;11(2):207-215. doi:
10.1037/tra0000384. Epub 2018 Jul 2. PMID: 29963892.

67: Geoffroy PA, Micoulaud Franchi JA, Maruani J, Philip P, Boudebesse C,
Benizri C, Yeim S, Benard V, Brochard H, Leboyer M, Bellivier F, Etain B.
Clinical characteristics of obstructive sleep apnea in bipolar disorders. J
Affect Disord. 2019 Feb 15;245:1-7. doi: 10.1016/j.jad.2018.10.096. Epub 2018
Oct 9. PMID: 30359809.

68: Kanda K, Kinoshita N, Kutsuna S, Nakamura K, Okuhama A, Shimomura A, Inagaki
T, Yoshikawa T, Kurosu T, Shimojima M, Saijo M, Ohmagari N. Residual and Late
Onset Symptoms Appeared in a Patient with Severe Fever with Thrombocytopenia in
a Convalescence Stage. Viruses. 2021 Apr 10;13(4):657. doi: 10.3390/v13040657.
PMID: 33920248; PMCID: PMC8069184.

69: Cockayne NL, Christensen HM, Griffiths KM, Naismith SL, Hickie IB, Thorndike
FP, Ritterband LM, Glozier NS. The Sleep Or Mood Novel Adjunctive therapy
(SOMNA) trial: a study protocol for a randomised controlled trial evaluating an
internet-delivered cognitive behavioural therapy program for insomnia on
outcomes of standard treatment for depression in men. BMC Psychiatry. 2015 Feb
5;15:16. doi: 10.1186/s12888-015-0397-x. PMID: 25652579; PMCID: PMC4321324.

70: Kennard BD, Mayes TL, Chahal Z, Nakonezny PA, Moorehead A, Emslie GJ.
Predictors and Moderators of Relapse in Children and Adolescents With Major
Depressive Disorder. J Clin Psychiatry. 2018 Mar/Apr;79(2):15m10330. doi:
10.4088/JCP.15m10330. PMID: 29474007; PMCID: PMC9590113.

71: Kumar R. Approved and investigational uses of modafinil : an evidence-based
review. Drugs. 2008;68(13):1803-39. doi: 10.2165/00003495-200868130-00003. PMID:
18729534.

72: Elhiny R, Al-Jumaili AA, Yawuz MJ. What might COVID-19 patients experience
after recovery? A comprehensive review. Int J Pharm Pract. 2022 Nov
4;30(5):404-413. doi: 10.1093/ijpp/riac026. PMID: 35881153; PMCID: PMC9384593.

73: Opdyke KS, Reynolds CF 3rd, Frank E, Begley AE, Buysse DJ, Dew MA, Mulsant
BH, Shear MK, Mazumdar S, Kupfer DJ. Effect of continuation treatment on
residual symptoms in late-life depression: how well is "well"? Depress Anxiety.
1996-1997;4(6):312-9. doi: 10.1002/(SICI)1520-6394(1996)4:6<312::AID-
DA7>3.0.CO;2-D. PMID: 9166659.

74: McCall WV. A psychiatric perspective on insomnia. J Clin Psychiatry. 2001;62
Suppl 10:27-32. PMID: 11388587.

75: Rocha P, Correa H. The impact of clinical comorbidities and residual
depressive symptoms in sleep quality in euthymic/interepisodic bipolar subjects.
Psychiatry Res. 2018 Oct;268:165-168. doi: 10.1016/j.psychres.2018.07.002. Epub
2018 Jul 12. PMID: 30029064.

76: Plante DT, Winkelman JW. Sleep disturbance in bipolar disorder: therapeutic
implications. Am J Psychiatry. 2008 Jul;165(7):830-43. doi:
10.1176/appi.ajp.2008.08010077. Epub 2008 May 15. PMID: 18483132.

77: Blank TS, Meyer BM, Wieser MK, Rabl U, Schögl P, Pezawas L. Brain
morphometry and connectivity differs between adolescent- and adult-onset major
depressive disorder. Depress Anxiety. 2022 May;39(5):387-396. doi:
10.1002/da.23254. Epub 2022 Apr 14. PMID: 35421280; PMCID: PMC9323432.

78: Li S, Fong DYT, Wong JYH, Wilkinson K, Shapiro C, Choi EPH, McPherson B, Lam
CLK, Ip MSM. Nonrestorative sleep scale: reliable and valid for the Chinese
population. Qual Life Res. 2019 Jun;28(6):1685-1692. doi:
10.1007/s11136-019-02134-8. Epub 2019 Feb 14. PMID: 30767089.

79: Mischoulon D. Novel approaches to study design and intervention for residual
symptoms of MDD. J Clin Psychiatry. 2015 Jun;76(6):e815-7. doi:
10.4088/JCP.14com09451. PMID: 26132691.

80: Watanabe N, Furukawa TA, Shimodera S, Katsuki F, Fujita H, Sasaki M, Suga Y,
Kakeda K, Perlis ML. Can assessors in a psychotherapy trial be successfully
blinded? Analysis of a randomized controlled trial on psychotherapy for
refractory insomnia in residual depression. Psychother Psychosom.
2013;82(6):401-3. doi: 10.1159/000353174. Epub 2013 Sep 26. PMID: 24080757.

81: Watanabe N. [Clinical efficacy of psychotherapy targeted for insomnia in
comorbid depression]. Seishin Shinkeigaku Zasshi. 2012;114(2):158-66. Japanese.
PMID: 22568118.

82: Xu D, Fang M, Wang H, Huang L, Xu Q, Xu Z. Enhanced production of
5-hydroxytryptophan through the regulation of L-tryptophan biosynthetic pathway.
Appl Microbiol Biotechnol. 2020 Mar;104(6):2481-2488. doi:
10.1007/s00253-020-10371-y. Epub 2020 Jan 31. PMID: 32006050.

83: Rethorst CD, Sunderajan P, Greer TL, Grannemann BD, Nakonezny PA, Carmody
TJ, Trivedi MH. Does exercise improve self-reported sleep quality in non-
remitted major depressive disorder? Psychol Med. 2013 Apr;43(4):699-709. doi:
10.1017/S0033291712001675. Epub 2012 Aug 29. PMID: 23171815.

84: Wang K, Ding L, Yang C, Hao X, Wang C. Exploring the Relationship Between
Psychiatric Traits and the Risk of Mouth Ulcers Using Bi-Directional Mendelian
Randomization. Front Genet. 2020 Dec 16;11:608630. doi:
10.3389/fgene.2020.608630. PMID: 33424931; PMCID: PMC7793678.

85: Becker PM, Sattar M. Treatment of sleep dysfunction and psychiatric
disorders. Curr Treat Options Neurol. 2009 Sep;11(5):349-57. doi:
10.1007/s11940-009-0039-z. PMID: 19744401.

86: McClintock SM, Husain MM, Wisniewski SR, Nierenberg AA, Stewart JW, Trivedi
MH, Cook I, Morris D, Warden D, Rush AJ. Residual symptoms in depressed
outpatients who respond by 50% but do not remit to antidepressant medication. J
Clin Psychopharmacol. 2011 Apr;31(2):180-6. doi: 10.1097/JCP.0b013e31820ebd2c.
Erratum in: J Clin Psychopharmacol. 2013 Dec;33(6):765. PMID: 21346613; PMCID:
PMC3677201.

87: Donnelly CL. Pharmacologic treatment approaches for children and adolescents
with posttraumatic stress disorder. Child Adolesc Psychiatr Clin N Am. 2003
Apr;12(2):251-69. doi: 10.1016/s1056-4993(02)00102-5. PMID: 12725011.

88: Chung KF, Yu YM, Yeung WF. Correlates of residual fatigue in patients with
major depressive disorder: The role of psychotropic medication. J Affect Disord.
2015 Nov 1;186:192-7. doi: 10.1016/j.jad.2015.07.026. Epub 2015 Jul 29. PMID:
26247911.

89: Mendlewicz J. Sleep disturbances: core symptoms of major depressive disorder
rather than associated or comorbid disorders. World J Biol Psychiatry.
2009;10(4):269-75. doi: 10.3109/15622970802503086. PMID: 19921968.

90: Becker PM. Treatment of sleep dysfunction and psychiatric disorders. Curr
Treat Options Neurol. 2006 Sep;8(5):367-75. doi: 10.1007/s11940-006-0026-6.
PMID: 16901376.

91: Li S, Fong DYT, Wong JYH, Wilkinson K, Shapiro C, Choi EPH, McPherson B, Lam
CLK, Ip MSM. Psychometric evaluation of the Chinese version of the Toronto
Hospital Alertness Test. J Patient Rep Outcomes. 2020 May 5;4(1):32. doi:
10.1186/s41687-020-00197-7. PMID: 32372244; PMCID: PMC7200959.

92: Hubain P, Le Bon O, Vandenhende F, Van Wijnendaele R, Linkowski P. Major
depression in males: effects of age, severity and adaptation on sleep variables.
Psychiatry Res. 2006 Dec 7;145(2-3):169-77. doi: 10.1016/j.psychres.2005.08.027.
Epub 2006 Oct 30. PMID: 17074401.

93: Blanken TF, Borsboom D, Penninx BW, Van Someren EJ. Network outcome analysis
identifies difficulty initiating sleep as a primary target for prevention of
depression: a 6-year prospective study. Sleep. 2020 May 12;43(5):zsz288. doi:
10.1093/sleep/zsz288. PMID: 31789381; PMCID: PMC7215262.

94: Amihăesei IC, Mungiu OC. Main neuroendocrine features and therapy in primary
sleep troubles. Rev Med Chir Soc Med Nat Iasi. 2012 Jul-Sep;116(3):862-6. PMID:
23272543.

95: Kempf J, Werth E, Kaiser PR, Bassetti CL, Baumann CR. Sleep-wake
disturbances 3 years after traumatic brain injury. J Neurol Neurosurg
Psychiatry. 2010 Dec;81(12):1402-5. doi: 10.1136/jnnp.2009.201913. Epub 2010 Sep
30. PMID: 20884672.

96: Dombrovski AY, Cyranowski JM, Mulsant BH, Houck PR, Buysse DJ, Andreescu C,
Thase ME, Mallinger AG, Frank E. Which symptoms predict recurrence of depression
in women treated with maintenance interpersonal psychotherapy? Depress Anxiety.
2008;25(12):1060-6. doi: 10.1002/da.20467. PMID: 18781665; PMCID: PMC2705944.

97: Kurian BT, Greer TL, Trivedi MH. Strategies to enhance the therapeutic
efficacy of antidepressants: targeting residual symptoms. Expert Rev Neurother.
2009 Jul;9(7):975-84. doi: 10.1586/ern.09.53. PMID: 19589048; PMCID: PMC2720783.

98: Li SX, Lam SP, Chan JW, Yu MW, Wing YK. Residual sleep disturbances in
patients remitted from major depressive disorder: a 4-year naturalistic follow-
up study. Sleep. 2012 Aug 1;35(8):1153-61. doi: 10.5665/sleep.2008. PMID:
22851811; PMCID: PMC3397819.

99: Abdul Karim M, Al-Baz N, Ouanes S, Alabdulla M, Haddad PM. Suspected
Agomelatine-induced restless legs syndrome: a case report. BMC Psychiatry. 2021
Apr 7;21(1):180. doi: 10.1186/s12888-021-03175-5. PMID: 33827492; PMCID:
PMC8025526.

100: Nordahl H, Havnen A, Hansen B, Öst LG, Kvale G. Sleep disturbances in
treatment-seeking OCD-patients: Changes after concentrated exposure treatment.
Scand J Psychol. 2018 Apr;59(2):186-191. doi: 10.1111/sjop.12417. Epub 2017 Dec
15. PMID: 29244201.

101: Bernert RA, Hom MA, Iwata NG, Joiner TE. Objectively Assessed Sleep
Variability as an Acute Warning Sign of Suicidal Ideation in a Longitudinal
Evaluation of Young Adults at High Suicide Risk. J Clin Psychiatry. 2017
Jun;78(6):e678-e687. doi: 10.4088/JCP.16m11193. PMID: 28682534; PMCID:
PMC6613567.

102: Yeung WF, Chung KF, Yu BY, Lao L. Response to placebo acupuncture in
insomnia: a secondary analysis of three randomized controlled trials. Sleep Med.
2015 Nov;16(11):1372-1376. doi: 10.1016/j.sleep.2015.07.027. Epub 2015 Aug 31.
PMID: 26498238.

103: Fava M, Rush AJ. Current status of augmentation and combination treatments
for major depressive disorder: a literature review and a proposal for a novel
approach to improve practice. Psychother Psychosom. 2006;75(3):139-53. doi:
10.1159/000091771. PMID: 16636629.

104: Wang L, Wang R, Yao Y, Bai X, Sheng G. The effects of acupuncture on
psychological symptoms in patients with insomnia: study protocol for a
randomized controlled trial. Trials. 2022 Feb 15;23(1):152. doi:
10.1186/s13063-022-06078-2. PMID: 35168637; PMCID: PMC8845333.

105: Sakurai H, Suzuki T, Yoshimura K, Mimura M, Uchida H. Predicting relapse
with individual residual symptoms in major depressive disorder: a reanalysis of
the STAR*D data. Psychopharmacology (Berl). 2017 Aug;234(16):2453-2461. doi:
10.1007/s00213-017-4634-5. Epub 2017 May 3. PMID: 28470399.

106: Chan TY. Ciguatera caused by consumption of humphead wrasse. Toxicon. 2013
Dec 15;76:255-9. doi: 10.1016/j.toxicon.2013.10.018. Epub 2013 Oct 17. PMID:
24141055.

107: Sato D, Yoshinaga N, Nagai E, Nagai K, Shimizu E. Effectiveness of
Internet-Delivered Computerized Cognitive Behavioral Therapy for Patients With
Insomnia Who Remain Symptomatic Following Pharmacotherapy: Randomized Controlled
Exploratory Trial. J Med Internet Res. 2019 Apr 11;21(4):e12686. doi:
10.2196/12686. PMID: 30973344; PMCID: PMC6482403.

108: Robles R, Fresán A, Alcocer-Castillejos N, Real-Ramírez J, Morales-Chainé
S. Brief Screening for Distress among Healthcare Professionals: Psychometric
Properties of the Physician Well-Being Index-Spanish Version. Int J Environ Res
Public Health. 2022 Aug 2;19(15):9451. doi: 10.3390/ijerph19159451. PMID:
35954808; PMCID: PMC9368125.

109: Schønning T, Dahl HJ, Hummelen B, Ulberg R. Do Sleep Disturbances Improve
Following Psychoanalytic Psychotherapy for Adolescent Depression? Int J Environ
Res Public Health. 2022 Feb 4;19(3):1790. doi: 10.3390/ijerph19031790. PMID:
35162813; PMCID: PMC8835636.

110: McCall WV, Lisanby SH, Rosenquist PB, Dooley M, Husain MM, Knapp RG,
Petrides G, Rudorfer MV, Young RC, McClintock SM, Mueller M, Prudic J, Greenberg
RM, Weiner RD, Bailine SH, Riley MA, McCloud L, Kellner CH; CORE/PRIDE Work
Group. Effects of a Course of Right Unilateral Ultrabrief Pulse
Electroconvulsive Therapy Combined With Venlafaxine on Insomnia Symptoms in
Elderly Depressed Patients. J Clin Psychiatry. 2018 Mar/Apr;79(2):16m11089. doi:
10.4088/JCP.16m11089. PMID: 28742292; PMCID: PMC6704475.

111: Ogawa H, Hida W. [Chronic obstructive pulmonary disease (COPD)]. Nihon
Rinsho. 2009 Aug;67(8):1518-24. Japanese. PMID: 19768934.

112: Jain R. The identification and resolution of residual symptoms in depressed
primary care patients. J Clin Psychiatry. 2016 Jan;77(1):e33. doi:
10.4088/JCP.14061tx6c. PMID: 26845277.

113: Britton WB, Haynes PL, Fridel KW, Bootzin RR. Mindfulness-based cognitive
therapy improves polysomnographic and subjective sleep profiles in
antidepressant users with sleep complaints. Psychother Psychosom.
2012;81(5):296-304. doi: 10.1159/000332755. Epub 2012 Jul 20. PMID: 22832540;
PMCID: PMC3495555.

114: Skapinakis P, Rai D, Anagnostopoulos F, Harrison S, Araya R, Lewis G. Sleep
disturbances and depressive symptoms: an investigation of their longitudinal
association in a representative sample of the UK general population. Psychol
Med. 2013 Feb;43(2):329-39. doi: 10.1017/S0033291712001055. Epub 2012 May 28.
PMID: 22640482.

115: Wing YK, Li AM, Lam JS, Li SX, Kwok AP. Brief integrated sleep-focused
treatment for persistent sleep disturbance in residual depression: an assessor-
blind, parallel group, randomised controlled study. Hong Kong Med J. 2018 Feb;24
Suppl 2(1):8-11. PMID: 29938650.

116: San Molina L, Montes-Rodríguez JM, Caballero-Martínez F, Alvarez Lozano F,
García Manrique M. Depressive symptoms associated with changes in circadian
rhythms. Concordance in perception between doctor and patient, clinical impact
and its response to current antidepressant drugs. Rev Psiquiatr Salud Ment. 2011
Jan;4(1):19-27. English, Spanish. doi: 10.1016/j.rpsm.2011.01.001. Epub 2011 Mar
10. PMID: 23446098.

117: Kumar P. Fire disaster following LPG tanker explosion at Chala in Kannur
(Kerala, India): August 27, 2012. Burns. 2013 Nov;39(7):1479-87. doi:
10.1016/j.burns.2013.04.004. Epub 2013 Apr 29. PMID: 23639222.

118: Nierenberg AA. Strategies for achieving full remission when first-line
antidepressants are not enough. J Clin Psychiatry. 2013 Dec;74(12):e26. doi:
10.4088/JCP.13018tx3c. PMID: 24434110.

119: Papakostas GI, Petersen TJ, Burns AM, Fava M. Adjunctive atomoxetine for
residual fatigue in major depressive disorder. J Psychiatr Res. 2006
Jun;40(4):370-3. doi: 10.1016/j.jpsychires.2005.04.013. Epub 2005 Jun 22. PMID:
15978621.

120: Elavsky S, McAuley E. Lack of perceived sleep improvement after 4-month
structured exercise programs. Menopause. 2007 May-Jun;14(3 Pt 1):535-40. doi:
10.1097/01.gme.0000243568.70946.d4. PMID: 17224851.

121: Douchez J, Droz JP, Desclaux B, Allain Y, Fargeot P, Caty A, Charrot P.
Quality of life in long-term survivors of nonseminomatous germ cell testicular
tumors. J Urol. 1993 Mar;149(3):498-501. doi: 10.1016/s0022-5347(17)36127-x.
PMID: 8382321.

122: Pradines M, Rey M, Dumas R, Rhondali W, Lemoine P, Azorin JM, Vedie C.
Frequency of Past and Current Psychiatric Disorders in Patients Referred for
Polysomnography: A Pilot Study. J Clin Sleep Med. 2018 Sep 15;14(9):1503-1507.
doi: 10.5664/jcsm.7324. PMID: 30176960; PMCID: PMC6134237.

123: Owen RT. Selective histamine H(1) antagonism: a novel approach to insomnia
using low-dose doxepin. Drugs Today (Barc). 2009 Apr;45(4):261-7. doi:
10.1358/dot.2009.45.4.1358835. PMID: 19499091.

124: Colizzi M, Peghin M, De Martino M, Bontempo G, Gerussi V, Palese A, Isola
M, Tascini C, Balestrieri M. Mental health symptoms one year after acute
COVID-19 infection: Prevalence and risk factors. Rev Psiquiatr Salud Ment. 2022
Jun 17. doi: 10.1016/j.rpsm.2022.05.008. Epub ahead of print. PMID: 35755492;
PMCID: PMC9212931.

125: Francoeur RB. Using an innovative multiple regression procedure in a cancer
population (Part 1): detecting and probing relationships of common interacting
symptoms (pain, fatigue/weakness, sleep problems) as a strategy to discover
influential symptom pairs and clusters. Onco Targets Ther. 2014 Dec 22;8:45-56.
doi: 10.2147/OTT.S66465. Erratum in: Onco Targets Ther. 2015;8:241. PMID:
25565865; PMCID: PMC4278795.

126: Dell'Osso B, Arici C, Dobrea C, Benatti B, Altamura AC. Efficacy,
tolerability, compliance, and quality of life of patients with mood disorders
switched from quetiapine immediate release to extended release. Int Clin
Psychopharmacol. 2012 Nov;27(6):310-3. doi: 10.1097/YIC.0b013e328358f0c6. PMID:
22990141.

127: Kramer M. Hypnotic medication in the treatment of chronic insomnia: non
nocere! Doesn't anyone care? Sleep Med Rev. 2000 Dec;4(6):529-541. doi:
10.1053/smrv.2000.0122. PMID: 12531035.

128: Francoeur RB. Using an innovative multiple regression procedure in a cancer
population (Part II): fever, depressive affect, and mobility problems clarify an
influential symptom pair (pain-fatigue/weakness) and cluster (pain-
fatigue/weakness-sleep problems). Onco Targets Ther. 2014 Dec 22;8:57-72. doi:
10.2147/OTT.S68859. PMID: 25565866; PMCID: PMC4278791.

129: Mowla A, Ahmadzadeh L, Razeghian Jahromi L, Dastgheib SA. Comparing
Gabapentin with Clonazepam for Residual Sleeping Problems following
Antidepressant Therapy in Patients with Major Depressive Disorder: A Randomized
Clinical Trial. Clin Drug Investig. 2015 Aug;35(8):513-7. doi:
10.1007/s40261-015-0304-8. PMID: 26123629.

130: Kanaeva LS, Dashkina GK. [The formation of clinical and functional
remission during the treatment of non-psychotic depression with escitalopram
(lenuxin)]. Zh Nevrol Psikhiatr Im S S Korsakova. 2013;113(11 Pt 2):48-52.
Russian. PMID: 24429965.

131: Alderman CP, Gebauer MG, Gilbert AL, Condon JT. Possible interaction of
zopiclone and nefazodone. Ann Pharmacother. 2001 Nov;35(11):1378-80. doi:
10.1345/aph.1A074. PMID: 11724087.

132: Dzhulaĭ GS, Chernin VV, Iakovlev NA. Khronicheskiĭ gastrit: kliuchi k
ponimaniiu vnutrenneĭ kartiny bolezni [Chronic gastritis: keys to understanding
the internal picture of the disease]. Eksp Klin Gastroenterol. 2002;(1):28-30,
191. Russian. PMID: 12271577.

133: Greenblatt DJ, Allen MD, Shader RI. Toxicity of high-dose flurazepam in the
elderly. Clin Pharmacol Ther. 1977 Mar;21(3):355-61. doi: 10.1002/cpt1977213355.
PMID: 13961.

134: Schmitt L, Arbus C, Tonnoir B. Tolérance et efficacité de l'escitalopram
per os, en relais de la forme intraveineuse du citalopram chez des patients
présentant un episode dépressif majeur [Safety and efficacy of oral escitalopram
as continuation treatment of intravenous citalopram, in patients with major
depressive disorder--the navigade switch study]. Encephale. 2006 Mar-Apr;32(2 Pt
1):270-7. French. doi: 10.1016/s0013-7006(06)76154-1. PMID: 16910629.

135: Lecrubier Y, Dolberg OT, Andersen HF, Weiller E. Qualitative changes in
symptomatology as an effect of treatment with escitalopram in generalized
anxiety disorder and major depressive disorder. Eur Arch Psychiatry Clin
Neurosci. 2008 Apr;258(3):171-8. doi: 10.1007/s00406-007-0771-x. PMID: 18084791.

136: Matsumoto T, Ozaki S, Kobayashi O, Wada K. [Current situation and clinical
characteristics of sedative-related disorder patients in Japan: a comparison
with methamphetamine-related disorder patients]. Seishin Shinkeigaku Zasshi.
2011;113(12):1184-98. Japanese. PMID: 22352004.

137: Schmitt L, Tonnoir B, Arbus C. Safety and efficacy of oral escitalopram as
continuation treatment of intravenous citalopram in patients with major
depressive disorder. Neuropsychobiology. 2006;54(4):201-7. doi:
10.1159/000100368. Epub 2007 Mar 2. PMID: 17337913.

138: Mouchabac S, Ferreri M, Cabanac F, Bitton M. Symptômes résiduels après
traitement antidépresseur d'un épisode dépressif majeur: observatoire réalisé en
pratique ambulatoire de ville [Residual symptoms after a treated major
depressive disorder: in practice ambulatory observatory carried out of city].
Encephale. 2003 Sep-Oct;29(5):438-44. French. PMID: 14615693.

139: Rizzo A, Breda A, Moretto F, Pace M, Dotta C, Gelso E, Sanzuol F, Tossani
C. Uso terapeutico della metadoxina nell'alcolismo cronico. Studio clinico in
doppio cieco su pazienti ricoverati in un reparto di Medicina Generale
[Therapeutic use of metadoxine in chronic alcoholism. Double blind study of
patients in a department of general medicine]. Clin Ter. 1993 Mar;142(3):243-50.
Italian. PMID: 8482064.
